# Supplementary material for: Characterization of Hantavirus N Protein Intracellular Dynamics and Localization
Source: Viruses. 2022 Feb 23;14(3):457. doi: 10.3390/v14030457 (PMC8954124; doi:10.3390/v14030457)
Supplement: Supplementary file 1 [file viruses-14-00457-s001.zip]

Archive with 3 entries (2 files):
- viruses-1562753-supplementary/
- viruses-1562753-supplementary/viruses-1562753-supplementary.pdf
- viruses-1562753-supplementary/viruses-1562753-supplementary.pdf
